# Supplementary material for: Aptamer-Based Fluorescence Detection and Selective Disinfection of Salmonella Typhimurium by Using Hollow Carbon Nitride Nanosphere
Source: Biosensors (Basel). 2022 Apr 9;12(4):228. doi: 10.3390/bios12040228 (PMC9027708; doi:10.3390/bios12040228)
Supplement: Supplementary file 1 [file biosensors-12-00228-s001.zip]

Archive with 1 entries (1 files):
- biosensors-1666074-supplementary.pdf
